# Supplementary material for: Comparative Untargeted Metabolomic Analysis of Fruiting Bodies from Three Sanghuangporus Species
Source: J Fungi (Basel). 2025 Jul 28;11(8):558. doi: 10.3390/jof11080558 (PMC12387423; doi:10.3390/jof11080558)
Supplement: Supplementary file 1 [file jof-11-00558-s001.zip › Table S1.xlsx]

## Sheet: Sheet1
	Mode	Compounds	Class I	Formula	Molecular weight (Da)	RT (min)	Adduct	Mass error	LC mode	CAS	PubChem CID	HMDB	Metlin	cpd_ID
1	T3_positive	beta-L-fucose 1-phosphate	Organic acids	C6H13O8P	244.035	0.5966	[M+K]+	3.99999999999068	rp	16562-59-7	65369	HMDB0001265	6120	C02985
2	T3_positive	All-trans-heptaprenyl diphosphate	Organic acids	C35H60O7P2	654.381	5.8735	[M+NH4]+	20.5213274486499	rp	76078-18-7	5280658	HMDB0012187	-	C04216
3	T3_negative	6-Aminopenicillanic acid	Organic acids	C8H12N2O3S	216.057	2.1829	[M-H]-	0.342499999987922	rp	-	11082	HMDB0060618	-	C02954
4	T3_negative	Dihydrojasmonic acid	Organic acids	C12H20O3	212.141	4.1918	[M+CH3COO]-	0.65000000006421	rp	98674-52-3	107126	HMDB0033601	-	-
5	T3_negative	3-Hydroxyoctanoic acid	Organic acids	C8H16O3	160.11	3.3574	[M+CH3COO]-	0.900000000001455	rp	14292-27-4 | 88930-08-9 | 120659-38-3	26613	HMDB0001954	35403	C20793
6	T3_positive	3-Methyl-2-oxovaleric acid	Organic acids	C6H10O3	130.063	2.1949	[M+Na+HCOOH]+	4.79999999996039	rp	24809-08-3	439286	HMDB0000491	5478	C00671
7	T3_positive	Jasmonic acid	Organic acids	C12H18O3	210.126	5.2147	[M+K]+	6.48625000003733	rp	3572-66-5	5367720	HMDB0032797	-	C16317
8	T3_negative	(-)-9,10-Dihydrojasmonic acid	Organic acids	C12H20O3	212.141	5.66	[2M-H]-	2.31527867999926	rp	76968-33-7 | 98674-52-3	644120	HMDB0033601	44409	-
9	T3_negative	Maleic acid	Organic acids	C4H4O4	116.011	0.8867	[M+CH3COO]-	0.599999999977285	rp	110-16-7	444266	HMDB0000176	-	C01384
10	T3_positive	4-O-beta-D-glucosyl-4-coumaric acid	Organic acids	C15H18O8	326.1	3.4686	[M+H-H2O]+	0.0750000000948603	rp	14364-05-7	9840292	HMDB0039509	-	C04415
11	T3_positive	Propionic acid	Organic acids	C3H6O2	74.0368	1.2773	[M+K]+	1.55132500001542	rp	-	1032	HMDB0000237	3215	C00163
12	T3_negative	oxalosuccinate	Organic acids	C6H6O7	190.011	0.9001	[M+HCOO]-	3.25000000003683	rp	-	972	HMDB0304444	-	C05379
13	T3_negative	4-Hydroxycyclohexylcarboxylic acid	Organic acids	C7H12O3	144.079	1.4825	[M+CH3COO]-	0.149999999976558	rp	17419-81-7	151138	HMDB0001988	-	-
14	T3_positive	3-Carboxy-4-methyl-5-propyl-2-furanpropionic acid	Organic acids	C12H16O5	240.1	4.6826	[M+H]+	0.424999999992792	rp	86879-39-2	123979	HMDB0061112	-	-
15	T3_negative	Adenylocuccinic Acid	Organic acids	C14H18N5O11P	463.074	2.0421	[M-H]-	1.81791920370476	rp	19046-78-7	440122	HMDB0000536	-	C03794
16	T3_negative	4-Acetamidobutanoic acid	Organic acids	C6H11NO3	145.074	1.7202	[M-H]-	0.774999999961778	rp	3025-96-5	18189	HMDB0003681	-	C02946
17	T3_positive	Apigenin	Flavonoids	C15H10O5	270.053	5.6736	[M+H]+	0.54999999989036	rp	520-36-5	5280443	HMDB0002124	3397	C01477
18	T3_positive	Xanthohumol	Flavonoids	C21H22O5	354.147	5.4739	[M+HCOO+2H]+	0.174494198015062	rp	6754-58-1	639665	HMDB0037479	-	C16417
19	T3_negative	(-)-Epicatechin	Flavonoids	C15H14O6	290.079	5.1237	[M-H]-	1.10000000006494	rp	490-46-0	72276	HMDB0001871	3420	C09727
20	T3_positive	Luteolin	Flavonoids	C15H10O6	286.048	5.3539	[M+H]+	0.0999999998896328	rp	491-70-3	5280445	HMDB0005800	-	C01514
21	T3_negative	Myricitrin	Flavonoids	C21H20O12	464.096	3.317	[M-H]-	2.76405241007962	rp	17912-87-7	5281673	HMDB0034360	50852	C10108
22	T3_negative	(S)-7-(((2-O-6-Deoxy-alpha-L-mannopyranosyl)-beta-D-glucopyranosyl)oxy)-2,3-dihydro-5-hydroxy-2-(3-hydroxy-4-methoxyphenyl)-4H-1-benzopyran-4-one	Flavonoids	C28H34O15	610.19	4.5616	[M-H]-	1.92060680932249	rp	13241-33-3	442439	HMDB0030748	3679	C09806
23	T3_positive	Genistein	Flavonoids	C15H10O5	270.053	6.0635	[M+HCOO+2H]+	0.174999999984493	rp	446-72-0	5280961	HMDB0003217	3398	C06563
24	T3_negative	Quercetin 3-(2-glucosylrhamnoside)	Flavonoids	C27H30O16	610.153	5.0241	[M-H]-	3.10270398354368	rp	143016-74-4	14238625	HMDB0040486	-	-
25	T3_negative	Rutin	Flavonoids	C27H30O16	610.153	4.4028	[M-H]-	2.28188282389678	rp	153-18-4	5280805	HMDB0003249	3677	C05625
26	T3_positive	1,8-bis((2R,3R)-3,5,7-trihydroxy-2H-1-benzopyran-2-yl)-3,4,6-trihydroxy-5H-Benzocyclohepten-5-one,	Flavonoids	C29H24O12	564.127	5.4941	[M+CH3CN+H]+	0.626896589124574	rp	-	114777	HMDB0005788	-	-
27	T3_positive	Chrysin	Flavonoids	C15H10O4	254.058	6.8292	[M+HCOO+2H]+	0.649999999922102	rp	480-40-0	5281607	HMDB0036619	-	C10028
28	T3_positive	Naringenin chalcone	Flavonoids	C15H12O5	272.068	5.6335	[M+H]+	0.174999999984493	rp	5071-40-9	5280960	HMDB0029631	-	C06561
29	T3_positive	Genistin	Flavonoids	C21H20O10	432.106	4.5834	[M+Na]+	5.38349195031374	rp	529-59-9	5281377	HMDB0033988	45735	C09126
30	T3_negative	Daidzein	Flavonoids	C15H10O4	254.058	4.3125	[M+CH3COO]-	0.0249999999368811	rp	486-66-8	5281708	HMDB0003312	-	C10208
31	T3_negative	7-O-Methylluteolin	Flavonoids	C16H12O6	300.063	4.9641	[M+HCOO]-	0.900000000001455	rp	20243-59-8	5318214	HMDB0037339	-	-
32	T3_negative	Baicalin	Flavonoids	C21H18O11	446.085	4.9441	[M+K-2H]-	8.46732144943577	rp	21967-41-9 | 31564-28-0	64982	HMDB0041832	49507	C10025
33	T3_positive	1,3-Benzenediol	Phenolic acids	C6H6O2	110.037	5.0173	[M+Na+HCOOH]+	4.82499999996833	rp	108-46-3	5054	HMDB0032037	-	C01751
34	T3_positive	4-Methoxycinnamic acid	Phenolic acids	C10H10O3	178.063	5.5585	[2M+H]+	0.299999999953116	rp	943-89-5	699414	HMDB0002040	6453	-
35	T3_positive	4-Hydroxy-3-methoxycinnamaldehyde	Phenolic acids	C10H10O3	178.063	5.4185	[M+HCOO+2H]+	0.849999999985585	rp	20649-42-7	5280536	HMDB0141782	-	C02666
36	T3_positive	4-Hydroxy-3-methoxybenzenemethanol	Phenolic acids	C8H10O3	154.063	1.317	[M+CH3CN+H]+	1.47499999997081	rp	498-00-0	62348	HMDB0032012	-	C06317
37	T3_negative	Coniferin	Phenolic acids	C16H22O8	342.132	4.0405	[M+F]-	4.17499999997517	rp	124151-33-3	5280372	HMDB0013682	-	C00761
38	T3_positive	Cinnamic acid	Phenolic acids	C9H8O2	148.052	5.314	[M+HCOO+2H]+	0.950000000017326	rp	140-10-3	444539	HMDB0000930	5880	C10438
39	T3_negative	4-Hydroxyphenyl acetate	Phenolic acids	C8H8O3	152.047	2.4464	[M+HCOO]-	3.02500000003647	rp	-	96009	HMDB0060390	-	C13636
40	T3_negative	2-Hydroxybenzaldehyde	Phenolic acids	C7H6O2	122.037	4.9043	[2M-H]-	0.100000000031741	rp	-	6998	HMDB0034170	-	C06202
41	T3_negative	Estragole	Phenolic acids	C10H12O	148.089	4.2368	[M+HCOO]-	3.32499999998959	rp	140-67-0	8815	HMDB0034121	-	C10452
42	T3_positive	(4-Hydroxy-3-methoxyphenyl)ethanol	Phenolic acids	C9H12O3	168.079	2.3941	[M+HCOO+2H]+	1.47499999997081	rp	2380-78-1	16928	HMDB0038925	-	-
43	T3_negative	Xanthoxylin	Phenolic acids	C10H12O4	196.074	3.1754	[M-H]-	0.100000000031741	rp	90-24-4	66654	HMDB0029645	-	C10726
44	T3_positive	3,4-Dihydro-8-hydroxy-3-(3-hydroxy-4-methoxyphenyl) 1H-2-benzopyran-1-one	Phenolic acids	C16H14O5	286.084	4.6627	[M+H]+	1.04999999990696	rp	21499-23-0	164615	HMDB0030807	-	-
45	T3_positive	1,3-Dicaffeoylquinic acid	Phenolic acids	C25H24O12	516.127	4.2655	[M+Na]+	3.1904075277768	rp	19870-46-3	6474640	HMDB0030093	-	C10445
46	T3_positive	Chlorogenic Acid	Phenolic acids	C16H18O9	354.095	4.2655	[M+H-2H2O]+	0.700000000080081	rp	202650-88-2	1794427	HMDB0003164	3498	C00852
47	T3_negative	3,4,5-Trimethoxycinnamic acid	Phenolic acids	C12H14O5	238.084	4.8144	[M-H]-	0.449999999929673	rp	90-50-6	735755	HMDB0002511	6705	-
48	T3_positive	Glu-Ser	Amino acids and derivatives	C8H14N2O6	234.085	2.7129	[M+HCOO+2H]+	1.6499999999553	rp	5875-38-7	6995653	HMDB0028828	-	-
49	T3_negative	1-Methyluric acid	Amino acids and derivatives	C6H6N4O3	182.044	3.418	[2M-H]-	22.4500000000205	rp	708-79-2	69726	HMDB0003099	2821	C16359
50	T3_positive	Arg-Trp	Amino acids and derivatives	C17H24N6O3	360.191	4.6925	[M+H]+	6.52500000001055	rp	25615-38-7	7009653	HMDB0028720	-	-
51	T3_positive	His-Glu	Amino acids and derivatives	C11H16N4O5	284.112	3.7073	[M+K+HCOOH]+	2.24999999986153	rp	53634-28-9	7010583	HMDB0028884	-	-
52	T3_positive	Carnosine	Amino acids and derivatives	C9H14N4O3	226.107	5.6897	[M+H]+	19.7250000000082	rp	305-84-0	439224	HMDB0000033	38	C00386
53	T3_positive	L-Glutamic acid	Amino acids and derivatives	C5H9NO4	147.053	0.8154	[M+H]+	1.1499999999387	rp	56-86-0	33032	HMDB0000148	-	C00025
54	T3_negative	N6-Acetyl-L-lysine	Amino acids and derivatives	C8H16N2O3	188.116	6.015	[M+CH3COO]-	10.7749999999385	rp	692-04-6	92832	HMDB0000206	5216	C02727
55	T3_positive	S-adenosylmethionine	Amino acids and derivatives	C15H22N6O5S	398.137	6.1134	[M+Na]+	0.596499999971911	rp	29908-03-0 | 17176-17-9 | 485-80-3 | 78548-84-2 | 91279-78-6	34755	HMDB0001185	3289	C00019
56	T3_positive	3,7-Dimethyluric acid	Amino acids and derivatives	C7H8N4O3	196.06	4.3133	[2M+K]+	14.7999519721506	rp	13087-49-5	83126	HMDB0001982	-	C16360
57	T3_positive	3',4'-Dimethoxyacetophenone	Others	C10H12O3	180.079	3.9664	[M+HCOO+2H]+	0.225000000000364	rp	1131-62-0	14328	HMDB0301758	-	-
58	T3_negative	Resveratrol	Others	C14H12O3	228.079	5.8976	[M+HCOO]-	2.52500000001987	rp	501-36-0	445154	HMDB0003747	-	C03582
59	T3_positive	Ergocalciferol	Others	C28H44O	396.339	8.6855	[M+H]+	2.04999999994016	rp	50-14-6	5280793	HMDB0000900	5856	C05441
60	T3_positive	Thiamine	Others	C12H17N4OS+	265.112	5.294	[M+NH4]+	1.73274999994533	rp	70-16-6	1130	HMDB0000235	-	C00378
61	T3_positive	Anhydroleucovorin	Others	C20H21N7O6	455.155	3.6874	[M+Na]+	8.05982085381901	rp	7444-29-3	135450599	HMDB0001354	6185	C00445
62	T3_negative	Sterigmatocystin, O-methyl-(6CI)	Others	C19H14O6	338.079	0.8671	[M-H]-	2.59575000001178	rp	17878-69-2	10871462	HMDB0030589	-	C03686
63	T3_positive	11-Hydroxytetrahydrocannabinol	Others	C21H30O3	330.219	6.0787	[M+H]+	0.974999999954207	rp	36557-05-8	644022	HMDB0062581	-	-
64	T3_positive	3',4'-Dimethoxy-2'-hydroxychalcone	Others	C17H16O4	284.105	1.5568	[M+H-H2O]+	10.3999999998905	rp	82964-34-9 | 7478-65-1	5385206	HMDB0133973	-	-
65	T3_positive	Galbeta1,3GlcNAc	Carbohydrates and Derivatives	C14H25NO11	383.143	1.1959	[M+CH3CN+H]+	1.31709988906073	rp	489-52-1 | 50787-09-2	440994	HMDB0006575	-	C06372
66	T3_negative	D-Glucuronolactone	Carbohydrates and Derivatives	C6H8O6	176.032	0.8768	[2M-H]-	0.950000000017326	rp	32449-92-6	2724333	HMDB0006355	-	C02670
67	T3_positive	Di-N-acetylchitobiose	Carbohydrates and Derivatives	C16H28N2O11	424.169	4.9386	[M+Na]+	8.02847115025746	rp	13088-78-3	160244	HMDB0062702	-	-
68	T3_positive	Gentianose	Carbohydrates and Derivatives	C18H32O16	504.169	5.3739	[M+K+HCOOH]+	6.90840224145921	rp	25954-44-3	117678	HMDB0034072	138	C08239
69	T3_positive	D-Xylose	Carbohydrates and Derivatives	C5H10O5	150.053	8.5867	[2M+Na]+	9.60000000006289	rp	58-86-6	135191	HMDB0000098	314	C00181
70	T3_positive	D-glucosamine 6-phosphate	Carbohydrates and Derivatives	C6H14NO8P	259.046	4.445	[2M+H]+	13.4849114437425	rp	6815-93-6	440997	HMDB0001254	3390	C00352
71	T3_negative	Pantetheine	Alkaloids	C11H22N2O4S	278.13	3.3775	[M+F]-	13.4250000000691	rp	496-65-1	439322	HMDB0003426	-	C00831
72	T3_positive	Diethanolamine	Alkaloids	C4H11NO2	105.079	5.2743	[M+NH4]+	4.94650000000263	rp	111-42-2	8113	HMDB0004437	3239	C06772
73	T3_positive	Cinchonan-3,9-diol, 6'-methoxy-, (8alpha,9R)-	Alkaloids	C20H24N2O3	340.179	4.7222	[M-2H+3Na]+	3.46325033305387	rp	78549-61-8	157225	HMDB0001091	-	C07344
74	T3_negative	Amygdalin	Alkaloids	C20H27NO11	457.158	4.7044	[M-H+CH3CN]-	23.5932010791745	rp	29883-15-6	656516	HMDB0035030	63626	C08325
75	T3_positive	2-Phenylacetamide	Alkaloids	C8H9NO	135.068	4.5639	[2M+K]+	8.04999999999723	rp	103-81-1	7680	HMDB0010715	-	C02505
76	T3_negative	3-Polyprenyl-4-hydroxy-5-methoxybenzoate	Benzene and substituted derivatives	C18H24O4	304.168	6.1653	[M-H]-	0.0999999998896328	rp	-	46173941	HMDB0060379	-	C17559
77	T3_negative	(S)-2-(4-Methoxyphenoxy)propanoic acid	Benzene and substituted derivatives	C10H12O4	196.074	2.0621	[M-H]-	0.349999999968986	rp	4276-74-8	151199	HMDB0040256	-	-
78	T3_positive	Maesopsin	Benzene and substituted derivatives	C15H12O6	288.063	5.3768	[M+H]+	0.225000000000364	rp	5989-16-2	160803	HMDB0133540	-	-
79	T3_negative	2,3-Dihydroxy-4-methoxybenzoic acid	Benzene and substituted derivatives	C8H8O5	184.037	4.3427	[2M-H]-	1.35000000000218	rp	3934-81-4	77534	HMDB0140912	-	-
80	T3_positive	2,4-Toluenediamine	Benzene and substituted derivatives	C7H10N2	122.084	4.0002	[2M+Na]+	1.50000000004979	rp	95-80-7	7261	HMDB0041799	-	C14401
81	T3_positive	S-Glutaryldihydrolipoamide	Lipids	C13H23NO4S2	321.107	0.8405	[M+H]+	10.3757499999801	rp	-	11953879	HMDB0006832	-	C06157
82	T3_positive	1-(9Z,12Z-octadecadienoyl)-sn-glycero-3-phosphocholine	Lipids	C26H50NO7P	519.332	4.9386	[M+Na]+	6.47217217660695	rp	22252-07-9	11005824	HMDB0010386	-	-
83	T3_negative	17,18-EpETE	Lipids	C20H30O3	318.219	5.4226	[M+CH3COO]-	2.22500000006676	rp	131339-23-6	16061089	HMDB0010212	-	C13843
84	T3_positive	Glyceryl arachidonate	Lipids	C23H38O4	378.277	6.0534	[M+Na]+	2.71640048718892	rp	35474-99-8	5282281	HMDB0011578	-	-
85	T3_positive	Xanthotoxol	Lignans and Coumarins	C11H6O4	202.027	5.5143	[2M+H]+	0.197501351218808	rp	2009-24-7	65090	HMDB0029457	-	C00841
86	T3_negative	7,8-Dihydroxy-4-methylcoumarin	Lignans and Coumarins	C10H8O4	192.042	4.9796	[M-H]-	0.849999999985585	rp	2107-77-9	5355836	HMDB0136757	-	-
87	T3_positive	Matairesinol	Lignans and Coumarins	C20H22O6	358.142	5.5935	[M+H-H2O]+	0.349999999968986	rp	580-72-3	119205	HMDB0035698	-	C10682
88	T3_positive	5-Geranyloxy-7-methoxycoumarin	Lignans and Coumarins	C20H24O4	328.168	5.2344	[M+HCOO+2H]+	0.0249999999368811	rp	7380-39-4	6441377	HMDB0032954	-	-
89	T3_negative	Uridine diphosphate glucuronic acid	Nucleotides and derivatives	C15H22N2O18P2	580.034	5.5031	[M-H]-	6.71816697192207	rp	2616-64-0	17473	HMDB0000935	-	C00167
90	T3_negative	2'-Deoxyguanosine 5'-monophosphate	Nucleotides and derivatives	C10H14N5O7P	347.063	4.7846	[2M-H]-	8.71423409252563	rp	902-04-5	135398597	HMDB0001044	-	C00362
91	T3_positive	Thymidine-5'-diphosphate	Nucleotides and derivatives	C10H16N2O11P2	402.023	0.5966	[M+Na]+	0.165413421626708	rp	491-97-4	164628	HMDB0001274	6129	C00363
92	T3_positive	Enoxolone	Terpenoids	C30H46O4	470.34	5.9533	[M+H]+	2.56711134471582	rp	471-53-4	10114	HMDB0011628	43857	-
93	T3_positive	Capsidiol	Terpenoids	C15H24O2	236.178	4.9386	[M+H]+	1.57499999993149	rp	37208-05-2	161937	HMDB0002352	-	C09627
94	T3_positive	Vulgarin	Terpenoids	C15H20O4	264.136	5.0763	[M+H-H2O]+	0.150000000047612	rp	3162-56-9 | 1351-48-0	94253	HMDB0036130	-	C09600
95	T3_positive	Lipoamide	Alcohol and amines	C8H15NOS2	205.06	4.7422	[2M+K]+	10.4212542638797	rp	940-69-2	863	HMDB0000962	3372	C00248
96	T3_positive	Secalciferol	Alcohol and amines	C27H44O3	416.329	7.9936	[M+H-H2O]+	2.12499999989291	rp	55721-11-4	5283748	HMDB0006226	-	-
97	T3_negative	5-Acetylamino-6-amino-3-methyluracil	Heterocyclic compounds	C7H10N4O3	198.075	3.0994	[M+F]-	5.97499999997808	rp	19893-78-8	88299	HMDB0004400	-	C16366
