# Supplementary material for: Comparative Untargeted Metabolomic Analysis of Fruiting Bodies from Three Sanghuangporus Species
Source: J Fungi (Basel). 2025 Jul 28;11(8):558. doi: 10.3390/jof11080558 (PMC12387423; doi:10.3390/jof11080558)
Supplement: Supplementary file 1 [file jof-11-00558-s001.zip › Table S2.xlsx]

## Sheet: SB_vs_SS
KEGG pathway	Compounds
Flavonoid biosynthesis	(S)-7-(((2-O-6-Deoxy-alpha-L-mannopyranosyl)-beta-D-glucopyranosyl)oxy)-5-hydroxy-2-(4-hydroxyphenyl)chroman-4-one	Chlorogenic Acid	Xanthohumol	Naringenin chalcone	Apigenin	(-)-Epicatechin	Luteolin	Naringin	Chrysin
Isoflavonoid biosynthesis	Genistein	2'-Hydroxydaidzein	Formononetin	Apigenin	Genistin	Daidzein	6''-O-Malonylglycitin	Rotenone	Glycitein	(-)-Glycinol

## Sheet: SB_vs_SV
KEGG pathway	Compounds
Flavonoid biosynthesis	Chlorogenic Acid	Sakuranetin	(S)-7-(((2-O-6-Deoxy-alpha-L-mannopyranosyl)-beta-D-glucopyranosyl)oxy)-5-hydroxy-2-(4-hydroxyphenyl)chroman-4-one	Naringenin	Xanthohumol	Taxifolin	Naringenin chalcone	Apigenin	(-)-Epicatechin	Luteolin	Chrysin
Isoflavonoid biosynthesis	2'-Hydroxygenistein	Genistein	6,7,4'-Trihydroxyisoflavone	Naringenin	2'-Hydroxydaidzein	Apigenin	Genistin	Daidzein	6''-O-Malonylglycitin	Rotenone	Glycitein	Formononetin

## Sheet: SV_vs_SS
KEGG pathway	Compounds
Flavonoid biosynthesis	Chlorogenic Acid	Sakuranetin	(S)-7-(((2-O-6-Deoxy-alpha-L-mannopyranosyl)-beta-D-glucopyranosyl)oxy)-5-hydroxy-2-(4-hydroxyphenyl)chroman-4-one	Naringenin	Xanthohumol	Taxifolin	Naringenin chalcone	Apigenin	(-)-Epicatechin	Luteolin	Chrysin	Naringin	Quercetin
Isoflavonoid biosynthesis	2'-Hydroxygenistein	Genistein	6,7,4'-Trihydroxyisoflavone	Naringenin	Apigenin	Genistin	Daidzein	(-)-Glycinol
